# Supplementary material for: Modified neuroimmune processes and emotional behaviour in weaned and late adolescent male and female mice born via caesarean section
Source: Sci Rep. 2024 Nov 30;14:29807. doi: 10.1038/s41598-024-80770-y (PMC11608364; doi:10.1038/s41598-024-80770-y)
Supplement: Supplementary file 3 — Supplementary Information 3. [file 41598_2024_80770_MOESM3_ESM.xlsx]

## Sheet: 06-Feb-2023
Supplementary Table S3. Statistical analyses performed in the current study. Normal distributions were assessed via Shapiro-Wilk tests. Df: degrees of freedom. ANOVA: analysis of variation, RM: repeated measures. p values are encoded as following: * p<0.05, **p<0.01 and ***p<0.001. M: males, F: females, VD: vaginal delivery, CSD: C section delivery.
Panel	Data	Sub-group	Normal distribution	Statistical test	Variable	Results (F, t, U, R2)	Df	p value	code
Figure 2
A	Time spent	M VD fam	yes	Welch's unpaired t-test	-	t=1.375	11.79	p=0.19	ns
		M VD nov	yes
		M CSD fam	yes	Welch's unpaired t-test	-	t=1.007	11.76	p=0.33	ns
		M CSD nov	yes
		F VD fam	no	Mann-Whitney test	-	U=30	-	p=0.39	ns
		F VD nov	yes
		F CSD fam	yes	Welch's unpaired t-test	-	t=3.299	12.65	p=0.006	**
		F CSD nov	yes
B	Number of entries	M VD fam	yes	Welch's unpaired t-test	-	t=0.869	12	p=0.4	ns
		M VD nov	yes
		M CSD fam	yes	Welch's unpaired t-test	-	t=0.439	13.9	p=0.67	ns
		M CSD nov	yes
		F VD fam	yes	Welch's unpaired t-test	-	t=0.286	15.76	p=0.78	ns
		F VD nov	yes
		F CSD fam	no	Mann-Whitney test	-	U=28.5	-	p=0.3	ns
		F CSD nov	no
C	Time spent	M VD fam	yes	Welch's unpaired t-test	-	t=2.746	14.93	p=0.02	*
		M VD nov	yes
		M CSD fam	yes	Welch's unpaired t-test	-	t=1.773	14.03	p=0.1	ns
		M CSD nov	yes
		F VD fam	yes	Mann-Whitney test	-	U=16	-	p=0.03	*
		F VD nov	no
		F CSD fam	yes	Mann-Whitney test	-	U=28	-	p=0.3	ns
		F CSD nov	no
D	Number of entries	M VD fam	no	Mann-Whitney test	-	U=25	-	p=0.18	ns
		M VD nov	yes
		M CSD fam	yes	Welch's unpaired t-test	-	t=2.055	13.71	p=0.06	ns
		M CSD nov	yes
		F VD fam	yes	Welch's unpaired t-test	-	t=0.455	12.48	p=0.66	ns
		F VD nov	yes
		F CSD fam	yes	Welch's unpaired t-test	-	t=0.05	14.87	p=0.96	ns
		F CSD nov	yes
Figure 3
A	Time in interaction zone	M VD no mice	yes	paired t-test	-	t=2.653	7	p=0.03	*
		M VD with mice	yes
		M CSD no mice	yes	paired t-test		t=0.206	8	p=0.84	ns
		M CSD with mice	yes
		F VD no mice	yes	paired t-test	-	t=7.694	8	p<0.0001	***
		F VD with mice	yes
		F CSD no mice	yes	paired t-test		t=0.707	8	p=0.50	ns
		F CSD with mice	yes
B	Number of interactions	M VD	yes	Welch's unpaired t-test	-	t=2.228	15.8	p=0.04	*
		M CSD	yes
		F VD	yes	Welch's unpaired t-test	-	t=0.405	15.94	p=0.69	ns
		F CSD	yes
C	Time in interaction zone	M VD no mice	yes	paired t-test	-	t=1.172	8	p=0.27	ns
		M VD with mice	yes
		M CSD no mice	yes	paired t-test		t=1.005	8	p=0.34	ns
		M CSD with mice	yes
		F VD no mice	yes	Wilcoxon's test	-	W=-5.0	9 pairs	p=0.82	ns
		F VD with mice	no
		F CSD no mice	yes	paired t-test		t=3.089	8	p=0.01	*
		F CSD with mice	yes
D	Number of interactions	M VD	yes	Welch's unpaired t-test	-	t=0.544	15.95	p=0.59	ns
		M CSD	yes
		F VD	yes	Welch's unpaired t-test	-	t=0.867	15.27	p=0.4	ns
		F CSD	yes
Figure 4
A	Time in opened arms	M VD	yes	Welch's unpaired t-test	-	t=2.237	16	p=0.04	*
		M CSD	yes
		F VD	yes	Welch's unpaired t-test	-	t=4.68	14.81	p=0.0003	***
		F CSD	yes
B	Number of head dippings	M VD	yes	Mann-Whitney test	-	U=29.5	-	p=0.34	ns
		M CSD	no
		F VD	yes	Welch's unpaired t-test	-	t=3.307	11.28	p=0.007	**
		F CSD	yes
C	Time in closed arms	M VD	yes	Welch's unpaired t-test	-	t=0.937	11.57	p=0.37	ns
		M CSD	yes
		F VD	yes	Welch's unpaired t-test	-	t=4.026	13.44	p=0.001	**
		F CSD	yes
D	Time in opened arms	M VD	yes	Welch's unpaired t-test	-	t=2.147	14.93	p=0.049	*
		M CSD	yes
		F VD	yes	Mann-Whitney test	-	U=17	-	p=0.04	*
		F CSD	no
E	Number of head dippings	M VD	yes	Mann-Whitney test	-	U=17	-	p=0.03	*
		M CSD	no
		F VD	yes	Welch's unpaired t-test	-	t=0.834	11.67	p=0.42	ns
		F CSD	yes
F	Time in closed arms	M VD	yes	Welch's unpaired t-test	-	t=0.106	13.3	p=0.91	ns
		M CSD	yes
		F VD	yes	Welch's unpaired t-test	-	t=0.955	14.46	p=0.36	ns
		F CSD	yes
Figure 6
B	Cd36	M	yes	unpaired t-test	-	t=3.189	9	p=0.01	*
		F	yes	unpaired t-test		t=2.371	5	p=0.06	ns
C	Csf1r	M	yes	unpaired t-test	-	t=3.32	9	p=0.009	**
		F	yes	unpaired t-test		t=1.304	5	p=0.25	ns
D	Tnfa	M	no	Mann-Whitney test	-	U=0	-	p=0.006	**
		F	yes	unpaired t-test		t=1.725	5	p=0.15	ns
E	P2ry12	M	yes	unpaired t-test	-	t=3.335	9	p=0.009	**
		F	yes	unpaired t-test		t=2.168	5	p=0.08	ns
F	Tmem119	M	yes	unpaired t-test	-	t=3.122	9	p=0.01	*
		F	yes	unpaired t-test		t=2.474	5	p=0.05	ns
G	Ephx2	M	yes	unpaired t-test	-	t=0.966	9	p=0.35	ns
		F	yes	unpaired t-test		t=3.076	5	p=0.03	*
H	Alox12	M	yes	unpaired t-test	-	t=0.583	9	p=0.57	ns
		F	yes	unpaired t-test		t=5.703	5	p=0.002	**
Figure 7
B	Csf1r	M	yes	unpaired t-test	-	t=2.408	16	p=0.03	*
		F	yes	unpaired t-test		t=0.399	16	p=0.70	ns
C	Tmem119	M	yes	unpaired t-test	-	t=3.362	16	p=0.004	**
		F	yes	unpaired t-test		t=1.257	16	p=0.23	ns
D	C3ar1	M	yes	unpaired t-test	-	t=3.403	16	p=0.004	**
		F	no	Mann-Whitney test		U=32	-	p=0.49	ns
E	Il1b	M	yes	unpaired t-test	-	t=0.09	16	p=0.93	ns
		F	no	Mann-Whitney test		U=18	-	p=0.05	ns
F	Itgam	M	yes	unpaired t-test	-	t=2.322	16	p=0.04	*
		F	no	Mann-Whitney test		U=33	-	p=0.55	ns
G	Tmem119	M	yes	unpaired t-test	-	t=2.627	16	p=0.02	*
		F	yes	unpaired t-test		t=1.997	16	p=0.06	ns
H	Cx3cr1	M	yes	unpaired t-test	-	t=3.288	16	p=0.005	**
		F	yes	unpaired t-test		t=2.966	16	p=0.009	**
I	Pparg	M	yes	unpaired t-test	-	t=1.033	16	p=0.32	ns
		F	yes	unpaired t-test		t=3.333	16	p=0.004	**
J	Cd36	M	yes	unpaired t-test	-	t=1.22	16	p=0.24	ns
		F	no	Mann-Whitney test		U=17	-	p=0.04	*
Figure 9
A	Cd36 versus time in interaction PND55	PFC	M VD	Pearson's coefficient	-	R2=0.53	1, 7	p=0.03	*
			M CSD	Pearson's coefficient	-	R2=0.03	1, 7	p=0.67	ns
			F VD	Pearson's coefficient	-	R2=0.33	1, 7	p=0.11	ns
			F CSD	Pearson's coefficient	-	R2=0.03	1, 7	p=0.63	ns
B		HC	M VD	Pearson's coefficient	-	R2=0.02	1, 7	p=0.74	ns
			M CSD	Pearson's coefficient	-	R2=0.01	1, 7	p=0.83	ns
			F VD	Pearson's coefficient	-	R2=0.01	1, 7	p=0.82	ns
			F CSD	Pearson's coefficient	-	R2=0.42	1, 7	p=0.06	ns
C	Cx3cr1 versus time in new arm PND55	PFC	M VD	Pearson's coefficient	-	R2=0.20	1, 7	p=0.22	ns
			M CSD	Pearson's coefficient	-	R2=0.07	1, 7	p=0.50	ns
			F VD	Pearson's coefficient	-	R2=0.24	1, 7	p=0.19	ns
			F CSD	Pearson's coefficient	-	R2=0.09	1, 7	p=0.44	ns
D		HC	M VD	Pearson's coefficient	-	R2=0.11	1, 7	p=0.38	ns
			M CSD	Pearson's coefficient	-	R2=0.01	1, 7	p=0.93	ns
			F VD	Pearson's coefficient	-	R2=0.29	1, 7	p=0.14	ns
			F CSD	Pearson's coefficient	-	R2=0.24	1, 7	p=0.18	ns
E	Clec7a versus number of head dipping PND55	PFC	M VD	Pearson's coefficient	-	R2=0.16	1, 7	p=0.28	ns
			M CSD	Pearson's coefficient	-	R2=0.07	1, 7	p=0.49	ns
			F VD	Pearson's coefficient	-	R2=0.05	1, 7	p=0.58	ns
			F CSD	Pearson's coefficient	-	R2=0.41	1, 7	p=0.06	ns
F		HC	M VD	Pearson's coefficient	-	R2=0.02	1, 7	p=0.75	ns
			M CSD	Pearson's coefficient	-	R2=0.59	1, 7	p=0.02	*
			F VD	Pearson's coefficient	-	R2=0.15	1, 7	p=0.31	ns
			F CSD	Pearson's coefficient	-	R2=0.37	1, 7	p=0.08	ns
Figure S1
A	Weights	Males	-	Two-way RM ANOVA	days	F=1266	1.387, 22.18	p<0.0001	***
					delivery	F=21.25	1, 16	p<0.0001	***
					days*delivery	F=8.295	17, 272	p<0.0001	***
B	Weights	Females	-	Two-way RM ANOVA	days	F=686.1	3.215, 51.44	p<0.0001	***
					delivery	F=0.036	1, 16	p=0.85	ns
					days*delivery	F=2.79	17, 272	p=0.0003	***
